# Supplementary material for: Paternal hypercholesterolemia elicits sex-specific exacerbation of atherosclerosis in offspring
Source: JCI Insight. 2024 Sep 10;9(17):e179291. doi: 10.1172/jci.insight.179291 (PMC11385100; doi:10.1172/jci.insight.179291)
Supplement: Supporting data values [file jciinsight-9-179291-s014.xlsx]

## Sheet: Fig. 1B
Cholesterol			Triglyceride
LCD	HCD		LCD	HCD
386.667	1970		30	96.6667
520	1253.33		30	63.3333
386.667	1586.67		46.6667	96.6667
436.667	2003.33		96.6667	30
420	2153.33		96.6667
620

## Sheet: Fig. 1C
LDL-C			VLDL-C			HDL-C
LCD	HCD		LCD	HCD		LCD	HCD
140	890		22.5	197.5		59.5	29.5
140	640		22.5	122.5		74.5	44.5
140	740		22.5	147.5		77	42
190	940		122.5	122.5		67	49.5
190	1040		10	222.5		27	39.5
			72.5			49.5

## Sheet: Fig. 1D
LCD	HCD
12161.7	364394
21289.3	264998
8393.55	255134
19777.1	219302
16989.6	246475
11075.6	234722
7741.59	225468

## Sheet: Fig 2A
Days	Paternal LCD					Paternal HCD
0	1.06667	1.3	1.18333	1.34	1.31667	1.2	1.21429	1.03333	1.25	1.2
3	1.83333	1.84	1.7	1.95	1.63333	2.22	2.11667	1.88333	1.83333	2
9	4.54	4.56667	4.95	4.25	4.5	4.41667	4.25	4.88333	5.625	5.5
12	5.28333	5.78	5.86667	5.775	5.7	5.12	5.36667	5.28333	5.68333	6.65

## Sheet: Fig. 2B
Weeks	Paternal LCD												Paternal HCD
3	6.4	6.4	7	6.7	8.1	6.1	6.6	6.1	8	9	8.2	6.9	7.3	7.6	7.9	7.9	6.8	7.3	7.6	7.2	7.6	10	9.5	9.8	7.2
4	12.6	12	13	11.9	14	11.2	11.5	11.4	12.8	13.3	15.2	14.5	12.7	12.7	12.9	12.4	11.4	13.2	12.9	12.5	13.7	14.9	14.2	14.6	10.2
5	17.7	16.3	18	16.8	18.4	16	16.4	16.1	17.2	17.6	17.7	17.1	8.9	16.8	17.3	16.9	15.6	17.2	17.2	16.5	16.7	18.4	17.1	18.6	15
6	19.6	17.9	19	19.1	19.9	16.6	17.6	17.2	18.8	18.1	18.5	18.8	14.9	17.8	18.5	18	17.1	17.6	18.3	17.5	17.4	20.4	19	20.1	18
7	19.3	17.3	20.7	21.1	20.6	18	17.9	17.6	19.5	18.9	19.7	20.3	17.9	18.6	19.1	18.7	17.8	17.6	18.5	18.1	18.3	21.5	20.8	21.7	19.3
8	20.1	18.1	21.2	22.1	21.7	19.2	18.8	18.3	20.2	20.6	20.8	21.2	19.8	19.4	20	19.6	18.8	18.5	19.2	18.8	18.7	22.7	21.1	22.1	20.5
9	21.7	18.4	21.6	22.6	23.4	19.5	19.2	19	21.6	21.7	21.2	21.3	20	20.3	21.1	20.9	20.4	19.7	20.6	19.3	20.3	23.4	22.4	22.4	22.1
10	22.3	19.3	22.1	23.6	24.6	20.8	20.7	19.8	22.7	22.6	22.1	22.3	20.8	20.8	21.6	21.1	20.5	19.9	20.7	19.8	21.2	24	22.5	22.6	23.2
11	22.8	19.6	23.5	24.7	25.3	21	21.1	20.2	24	23.2	23.1	22.7	21.6	21.5	22.4	21.9	21.2	20.9	21.6	20.4	21.5	25.1	23.6	23.3	24.4
12	23	19.9	22.7	24.2	25.5	21.5	21.4	21	23.9	23.4	23.2	22.5	22.2	20.9	21.8	22.3	20.6	21.3	21	20.8	21.6	24.8	23.9	23.5	23.8
13	23.7	21.1	23.9	25.4	26.7	22	21.9	21.6	24.7	22.8	23.7	23.4	22.6	21.9	23.9	23	22.1	22	21.9	21.4	22.5	26.5	24.6	23.7	26
14	23.6	20.7	23.2	25.7	28.1	21.9	21.8	21.4	24.3	22.8	24.1	23.8	23.3	22.8	24.4	23.3	23.1	22.5	22.4	21.3	23.3	25.3	24.7	24.1	24.1
15	23.8	20.8	24.7	26.7	27.6	22.4	22.8	22.5	24.1	24.2	24.6	24.4	23.3	23.1	24.8	23.3	22.7	23	22.8	21.7	23.7	26.3	25.3	24.1	25.1
16	24.4	21.2	24.7	26.9	28.3	22.6	23.1	22.8	25	24.5	25.5	25.2	24.2	23.6	25.3	23.2	22.7	23.4	23.2	22.7	24.1	26.9	25.2	24.5	26
17	24.8	21.9	25.3	27.6	29.3	23.7	24.2	23.5	27.3	25.6	25.8	25	24.5	24	26.3	24.4	23.8	23.5	23.9	23.4	25.3	28.3	25.7	25	25.5
18	24.2	21.9	24.7	27.3	30.2	24.3	25	23.7	26.7	25.3	25.7	25.5	23.7	24.6	26.1	24.2	24.2	24.3	24.2	23.7	25.4	27.7	25.1	25	26.9
19	24.4	21.9	24.5	27.8	30	23.6	24.2	23.6	27.7	26.5	25.9	25.1	24.9	25.1	26.3	24.5	24.7	24.3	24	23.6	25.1	29.4	26	26.5	27.3

## Sheet: Fig. 2C
Weeks	Paternal LCD														Paternal HCD
3	5.7	6	6.6	4.5	7.9	7.9	7.7	8.4	6.4	6.5	5.8	5.5	7	7.3	6.5	6.4	8	6.7	6	6.5	5.3	8.6	7.4
4	10.6	11.5	11.9	6.1	10.5	9.4	11.1	12.8	6.8	7.7	7.2	6.6	13.4	14.3	7.8	7.6	12	11	10.5	10.4	8.8	12	10.4
5	13.9	14.9	16.3	10.1	15.2	14.4	13	15.1	12.8	13.7	14.4	12.9	15.2	15.7	12.7	14.2	15.1	14.2	13.1	14.6	12.2	15.2	14.1
6	15.7	16.3	16.2	13.8	16.1	15.4	14.2	16.7	15.5	14.8	15.8	15	12.9	16	15.1	16.4	16.2	14.4	13.8	15.9	13.1	15.9	16
7	15	16	17.4	14.6	16.7	15.4	14.2	17.5	15.3	15.2	15.9	15.2	15.7	16.6	15	17.4	16.9	14.8	14.8	16.5	13.4	16.1	16.4
8	15.7	16.8	17.1	15.2	17.4	16.7	15	17.3	15.6	15.9	16.4	15.2	16.4	18.1	15.6	17.4	17.4	15.2	15.3	16.7	13.3	16.4	17
9	16.5	17.8	17.9	15	17.3	16.7	14.9	17.8	16.9	16.9	17	15.5	16.8	18.5	15.9	17.8	17.8	16	16.1	16.5	13.3	16.3	17.4
10	16.7	17.7	18.4	15.7	18	16.9	15.2	18.3	16.9	17.4	18.9	16.1	17	19.3	16.3	18.5	17.6	16.1	16.3	17.8	14.1	16.8	18.1
11	15.9	17.6	19.5	16	18.9	17.4	15.9	18.5	16.9	17.1	17.6	16.1	17.2	19.1	17.5	19	18	16.8	16.3	18.4	14.2	17.5	18.6
12	15.9	18.4	20.2	16.3	19.3	17.5	16	18.9	17.2	18.2	18.7	16.5	17.3	19.8	18.1	20	18.2	16.3	17	19	14.9	17.8	18.8
13	16.7	18.5	19.8	16.5	18.4	18.4	16.6	19	17	17.2	18.5	16.8	17.5	20	18.4	19.7	18.5	17	17.8	18.6	15.2	18.8	19.6
14	16.2	18.4	20.6	17.2	19.3	18.8	16	19.2	17.1	18	19.3	17	18.3	20	18.8	20.6	19	17.2	18	19.2	14.9	18.9	19.7
15	16.6	19.1	20	17.3	20	19.6	16.6	20.1	17.4	18.9	19.9	17.7	18	20.4	18.1	20	19.5	17.5	18.4	19.7	15.7	19.3	20
16	16.8	19.3	20.5	17.9	18.8	19.5	17	19.2	17.5	19	19.2	17.6	17.8	20.2	18.9	20.9	19.3	17.5	18	19.8	16.8	19.1	21
17	17.2	19.5	20.8	18.3	19.8	19.8	17.1	19.8	19	18.6	19.7	17.9	18.3	20.1	18.7	20.4	19.7	17.6	18	20	16.1	19.8	21.9
18	17.6	19.4	21.2	17.8	20.1	19.7	17.5	20.1	18.1	18.9	20	17.7	19.4	19.6	19.7	20.9	19.2	17.4	18.2	19.5	15.6	18.7	22.2
19	17.6	20.2	20.2	18.5	21.1	20.6	17.6	19.6	18.6	19.1	19.7	18.1	19.4	19.7	19.2	20.4	19	16.3	17.6	20.6	16.3	20.3	21.9

## Sheet: Fig. 2D
Lean			Fat
Paternal LCD	Paternal HCD		Paternal LCD	Paternal HCD
19.41	25.43		1.24	0.66
21.8	25.67		1.52	0.61
21.66	26.1		1.47	0.13
22.28	22.1		3.62	0.87
21.49	19.92		3.7	3.74
21.31	20.55		2.94	4.4
18.92	19.6		2.57	3.34
19.13	20.22		3.06	2.23
20.2	20.11		1.53	2.13
21.74	20.64		2.09	2.71
20.85	20.99		1.87	2.33

## Sheet: Fig. 2E
Lean			Fat
Paternal LCD	Paternal HCD		Paternal LCD	Paternal HCD
15.23	16.86		2.38	1.34
16.14	18.27		2.3	0.68
15.26	15.78		1.88	1.84
15.84	14.2		1.48	1.22
15.4	13.31		1.31	3.07
16.74	16.07		1.79	1.63
14.94	16.24		1.79	3.04
16.39	12.72		2.56	1.34
16.46	16.34		2.38	1.26
			3.05

## Sheet: Fig. 2F
Cholesterol			Triglyceride
Paternal LCD	Paternal HCD		Paternal LCD	Paternal HCD
418.667	245.333		160	113.333
605.333	372		153.333	140
378.667	298.667		133.333	146.667
738.667	425.333		246.667	100
72	698.667		73.3333	280
632	645.333		273.333	306.667
558.667	398.667		173.333	166.667
418.667	458.667		253.333	166.667
98.6667	578.667		106.667	193.333
	438.667			100

## Sheet: Fig. 2G
Cholesterol			Triglyceride
Paternal LCD	Paternal HCD		Paternal LCD	Paternal HCD
765.333	878.667		166.667	280
978.667	652		126.667	153.333
778.667	692		186.667	120
685.333	825.333		86.6667	146.667
498.667	1038.67		80	113.333
765.333	1098.67		133.333	240
998.667	905.333		200	173.333
925.333	1118.67		233.333	86.6667
818.667	912		120	273.333
838.667			186.667	153.333

[truncated: 36 more sheets: Fig. 2H, Fig. 2I, Fig. 3A, Fig. 3B, Fig. 3C, Fig. 3D, Fig. 4A, Fig. 4B, Fig. 4C, Fig. 4D, Fig. 4E, Fig. 4F, Fig. 4G, Fig. 4H, Fig. 6A, Fig. 7A, Fig. 7B, Fig. 8A, Fig. 8B, Fig. 9A …]
